# Supplementary material for: Gut microbiome is associated with radiotherapy response in lung cancer patients with brain metastases
Source: Front Cell Infect Microbiol. 2025 Mar 10;15:1562831. doi: 10.3389/fcimb.2025.1562831 (PMC11931136; doi:10.3389/fcimb.2025.1562831)
Supplement: Supplementary file 1 [file DataSheet1.zip]

Archive with 2 entries (2 files):
- Good’s Coverage Index.xlsx
- Supplementary figure & table.docx
