# Supplementary material for: Gut microbiome is associated with radiotherapy response in lung cancer patients with brain metastases
Source: Front Cell Infect Microbiol. 2025 Mar 10;15:1562831. doi: 10.3389/fcimb.2025.1562831 (PMC11931136; doi:10.3389/fcimb.2025.1562831)
Supplement: Supplementary file 1 [file DataSheet1.zip › Good’s Coverage Index.xlsx]

## Sheet:  Good's Coverage Index
	Good's Coverage Index
CR1	0.999519
CR2	0.999582
CR3	0.99959
CR4	0.999519
CR5	0.999653
PD1	0.999708
PD2	0.999479
PD3	0.99933
PD4	0.999637
PD5	0.999527
PD6	0.999692
PD7	0.99959
PD8	0.999645
PD9	0.999613
PD10	0.999661
PR1	0.999629
PR2	0.999487
PR3	0.999337
PR4	0.999432
PR5	0.999535
PR6	0.999542
PR7	0.999542
PR8	0.999661
PR9	0.999542
PR10	0.99944
PR11	0.999598
PR12	0.99959
PR13	0.999464
PR14	0.999535
PR15	0.999606
PR16	0.999535
PR17	0.999708
PR18	0.999763
PR19	0.999369
PR20	0.999629
PR21	0.999629
PR22	0.999677
PR23	0.999708
SD1	0.9997
SD2	0.99955
SD3	0.999613
SD4	0.999503
SD5	0.99959
SD6	0.999684
SD7	0.999527
SD8	0.999661
SD9	0.999527
SD10	0.999542
SD11	0.999574
SD12	0.999535
SD13	0.999542
SD14	0.999448
SD15	0.999645
SD16	0.999385
SD17	0.9997
